# Supplementary material for: Screening and identification of a non-peptide antagonist for the peptide hormone receptor in Arabidopsis
Source: Commun Biol. 2019 Feb 15;2:61. doi: 10.1038/s42003-019-0307-8 (PMC6377654; doi:10.1038/s42003-019-0307-8)
Supplement: Supplementary file 3 — Supplementary Data 1 [file 42003_2019_307_MOESM3_ESM.xlsx]

## Sheet: Fig. 2b
The source data for Fig. 2b.
Compound index #9662 in RIKEN NPDepo Library corresponds to NPD12704.
RIKEN NPDepo Library contains 391 blank wells.
RIKEN NPDepo Library		DDI Core Library
Compound index	Inhibition (%)	Compound index	Inhibition (%)
1	-4.43278	1	25.5821
2	-11.7822	2	-8.44273
3	-4.92977	3	7.15995
4	26.4638	4	-5.0071
5	34.3564	5	-16.2334
6	-	6	4.19359
7	3.52439	7	-4.53002
8	0.878706	8	4.16428
9	0.186857	9	-22.364
10	14.5898	10	-7.47116
11	-2.14158	11	-24.3918
12	-11.3776	12	-52.7585
13	6.64204	13	-8.09296
14	-10.0768	14	-2.03135
15	-11.9839	15	16.5563
16	18.389	16	16.7106
17	-13.3592	17	-21.8467
18	1.73178	18	-7.55399
19	3.71126	19	-20.3904
20	-17.3228	20	3.07086
21	10.8414	21	0.138193
22	17.4127	22	4.39884
23	-16.3338	23	28.9041
24	-2.81329	24	-8.19369
25	-24.6647	25	-29.3548
26	-9.61477	26	3.39276
27	-2.65261	27	-1.97684
28	6.43556	28	5.55599
29	15.2134	29	8.34292
30	0.628009	30	-9.43679
31	-14.9344	31	3.31017
32	5.22278	32	-2.29409
33	-4.03875	33	-5.89511
34	-9.31936	34	-11.6848
35	24.5771	35	20.1173
36	-20.5314	36	-6.92493
37	-15.3493	37	-11.6298
38	-13.0816	38	-4.31871
39	-15.6798	39	-2.3732
40	-1.5542	40	8.71077
41	-29.9593	41	-14.3801
42	0.247988	42	3.70827
43	-20.3614	43	-6.12257
44	-15.9554	44	-11.9936
45	-14.413	45	-42.7495
46	-6.03616	46	-1.01344
47	9.76257	47	-14.7241
48	-14.1575	48	0.245001
49	11.4381	49	12.6123
50	7.54447	50	-4.46472
51	-12.2613	51	-26.1079
52	-7.74186	52	-0.414021
53	1.33305	53	-12.5152
54	2.44781	54	-14.4035
55	-26.2071	55	3.08354
56	0.979428	56	-24.2917
57	-12.1881	57	-0.456753
58	-33.7637	58	-4.86093
59	-6.32054	59	8.17634
60	-4.58789	60	-6.98247
61	6.98506	61	4.61428
62	-16.7655	62	9.45354
63	-3.20333	63	-12.7513
64	-4.57048	64	-14.6635
65	8.39939	65	2.38743
66	52.6788	66	6.81087
67	5.68273	67	-1.08977
68	-10.5371	68	-29.3653
69	9.60145	69	-18.9389
70	-12.394	70	7.71595
71	-7.28236	71	-9.1622
72	3.65403	72	-13.2411
73	9.18413	73	4.50582
74	-7.34044	74	0.596389
75	-8.6043	75	12.1431
76	-0.140866	76	-3.5136
77	-16.2332	77	-13.3249
78	-4.16645	78	4.90413
79	0.394916	79	-
80	-2.56932	80	-9.36495
81	9.36274	81	-5.70273
82	-9.9831	82	-25.4035
83	-13.5313	83	-15.1208
84	9.59147	84	-15.5917
85	-3.06947	85	-10.5329
86	-1.84648	86	-25.1787
87	-23.1244	87	1.91122
88	-3.18611	88	-9.7014
89	1.17011	89	-6.60296
90	-1.27617	90	7.85647
91	18.8196	91	-2.54569
92	-12.5933	92	15.2104
93	6.18307	93	-25.7219
94	-1.82267	94	-6.08422
95	0.218271	95	-11.4158
96	-16.4203	96	-11.7035
97	-13.0529	97	-15.8277
98	33.8282	98	-0.687865
99	-15.5346	99	-3.71444
100	-3.92343	100	-34.7867
101	-31.4838	101	-0.789777
102	-17.1087	102	-20.365
103	-3.84742	103	11.5165
104	-12.6222	104	-9.99302
105	-21.2008	105	-21.2264
106	0.0100283	106	2.48585
107	-1.65399	107	-32.6478
108	-8.11031	108	-20.4084
109	-12.4976	109	-0.371633
110	-6.10827	110	1.96756
111	0.315783	111	-7.17101
112	-5.62087	112	-11.7713
113	16.3402	113	-7.1395
114	-1.68879	114	-12.656
115	26.4146	115	-10.1255
116	16.3582	116	-18.8096
117	-6.18212	117	-16.3912
118	-1.85592	118	-3.27711
119	-0.644774	119	-5.98662
120	2.3176	120	-12.6402
121	7.46379	121	-34.775
122	-12.4745	122	-6.96384
123	6.83673	123	1.71787
124	-11.9768	124	24.0716
125	4.54763	125	14.0011
126	9.07458	126	-15.7895
127	0.923031	127	15.3465
128	12.3393	128	-13.0833
129	-12.2563	129	-15.0841
130	-11.2591	130	7.55609
131	-8.40935	131	3.5954
132	-7.45083	132	4.49452
133	8.45971	133	7.70652
134	-9.23841	134	-33.2567
135	6.45466	135	9.34506
136	-9.50056	136	-11.0583
137	0.0547517	137	-7.62183
138	4.79608	138	-7.1302
139	1.50959	139	-8.95813
140	-8.66277	140	3.93106
141	-12.5489	141	-7.90992
142	-17.5982	142	-10.1474
143	-12.6169	143	-6.90999
144	-10.7858	144	9.1131
145	-23.1982	145	-7.41833
146	6.99597	146	-2.27701
147	-18.3792	147	-3.14734
148	13.7544	148	-14.5198
149	-9.57986	149	0.522916
150	6.24964	150	-31.4525
151	-31.9171	151	3.37386
152	-12.2975	152	-15.6368
153	-4.87905	153	-13.0004
154	-2.74912	154	8.884
155	-3.49481	155	1.06037
156	8.46765	156	-6.71843
157	-1.07251	157	3.02252
158	-14.8299	158	-15.3445
159	-11.7218	159	4.82851
160	-6.94981	160	21.0638
161	-24.9753	161	-16.4607
162	-1.61601	162	0.125464
163	0.205094	163	-0.896525
164	-5.46768	164	-18.0107
165	-4.75546	165	6.65678
166	8.78593	166	0.623669
167	-1.35774	167	-2.70504
168	1.92549	168	-10.4002
169	15.7196	169	5.26228
170	-21.487	170	-26.2268
171	-25.4783	171	-10.5765
172	-6.27263	172	-7.82962
173	5.63564	173	-13.423
174	26.9206	174	-0.0232856
175	-5.05926	175	-19.8804
176	-13.9359	176	-23.9324
177	8.28013	177	-18.2686
178	14.1513	178	-18.7674
179	-2.58075	179	-7.37733
180	-2.25856	180	15.5618
181	-0.287692	181	1.27286
182	15.7462	182	-31.6065
183	-5.14579	183	19.4879
184	-4.16946	184	10.9172
185	-2.8344	185	-26.7595
186	15.4323	186	-15.0517
187	-0.866163	187	12.3285
188	1.74051	188	-7.78353
189	1.67818	189	-10.9833
190	-8.54612	190	-15.0563
191	-11.7946	191	-3.0479
192	-2.04304	192	-3.58582
193	15.8272	193	2.12023
194	16.2067	194	-20.3124
195	19.3779	195	-6.55135
196	-0.182134	196	11.5104
197	93.1688	197	29.2043
198	-2.29884	198	-10.9561
199	22.8498	199	-25.1899
200	110.665	200	-33.2654
201	1.73663	201	-17.1497
202	-22.5863	202	-15.3131
203	1.213	203	17.266
204	-11.9085	204	6.03939
205	-6.65854	205	-1.07094
206	3.19151	206	-14.6028
207	-14.8699	207	2.03034
208	6.93891	208	-1.30328
209	-3.603	209	-6.41483
210	4.22444	210	-0.140091
211	-14.6099	211	-4.56659
212	11.1495	212	30.9162
213	-5.26889	213	1.24241
214	6.56752	214	9.71621
215	6.66207	215	-11.747
216	8.34015	216	-2.68472
217	101.131	217	3.97545
218	0.127055	218	-18.4672
219	22.9291	219	-13.9107
220	27.581	220	2.54109
221	10.905	221	4.73829
222	-23.9594	222	-4.00687
223	10.5057	223	-10.4026
224	-52.5773	224	-4.53747
225	-14.9336	225	-10.5969
226	-0.950683	226	1.3287
227	6.26767	227	-7.31157
228	-1.09746	228	-2.58361
229	0.151129	229	-10.7628
230	-1.92349	230	-11.5884
231	-1.74152	231	-0.908722
232	9.48604	232	-22.8567
233	1.22767	233	-7.52032
234	6.94224	234	-7.49073
235	1.53284	235	-12.4756
236	-4.54339	236	-0.826892
237	8.22489	237	3.21673
238	8.56255	238	-24.4195
239	16.9062	239	28.4335
240	102.863	240	2.08212
241	-18.857	241	-23.6927
242	25.5536	242	10.417
243	-10.8503	243	-15.4801
244	14.088	244	-5.71545
245	-0.193522	245	-5.47468
246	28.8009	246	-2.91592
247	30.5015	247	-19.4537
248	6.95398	248	-9.10593
249	6.87576	249	-36.2802
250	39.8652	250	-16.0442
251	-0.532991	251	6.44978
252	0.0582274	252	-17.9293
253	-0.444822	253	3.28536
254	6.11518	254	8.60726
255	9.79412	255	-3.73907
256	8.60561	256	-12.1944
257	16.3049	257	6.32639
258	-1.01104	258	12.3073
259	-8.93719	259	-9.31689
260	16.1312	260	-2.99693
261	4.47769	261	-22.4777
262	9.15793	262	-12.9886
263	-27.3752	263	-5.38004
264	9.24036	264	-30.291
265	-0.430899	265	27.1167
266	6.42512	266	-12.2709
267	1.40718	267	18.7944
268	-16.4743	268	-6.66195
269	4.74512	269	-1.39015
270	-2.9767	270	-30.4223
271	8.35629	271	5.55465
272	-0.848335	272	-2.83425
273	5.91327	273	18.737
274	5.0665	274	12.0749
275	-2.10088	275	-7.0349
276	-8.52172	276	6.85089
277	9.48686	277	-12.2341
278	-12.073	278	-6.23576
279	6.99596	279	-15.0662
280	10.1092	280	-5.5911
281	-12.2936	281	-17.2568
282	3.23653	282	-1.80907
283	-21.2351	283	-23.8198
284	-17.9578	284	-17.1758
285	-7.39382	285	-2.95264
286	-2.67503	286	8.93469
287	9.16854	287	23.009
288	10.044	288	0.496006
289	-8.01992	289	-10.7186
290	4.88233	290	5.30386
291	19.4914	291	-2.85982
292	-6.18945	292	-6.9975
293	12.3569	293	-5.26908
294	1.02621	294	-22.6484
295	13.6034	295	-0.508151
296	-18.299	296	-11.4024
297	-3.01928	297	-1.51399
298	-1.76616	298	-17.0139
299	-3.77583	299	1.18676
300	-5.59513	300	-1.24455
301	28.3169	301	8.30881
302	-8.46131	302	-2.19428
303	5.26226	303	-3.05257
304	-17.3703	304	28.126
305	5.31139	305	-6.75185
306	-4.03111	306	-10.1886
307	17.8746	307	-23.3569
308	1.39191	308	-5.93719
309	14.7337	309	-12.6397
310	9.51342	310	-10.4618
311	-1.34161	311	-3.63826
312	-5.76743	312	-17.7909
313	11.779	313	-8.70187
314	-13.772	314	-6.55789
315	-6.5377	315	10.4413
316	8.18568	316	-10.0851
317	1.40807	317	9.80947
318	8.2274	318	-13.33
319	18.1168	319	0.795541
320	-4.17205	320	-21.0601
321	-22.3029	321	-11.7741
322	1.26908	322	-0.367999
323	-8.50547	323	-12.9143
324	-9.93476	324	-13.2766
325	0.341884	325	-20.8706
326	-13.4566	326	-5.66154
327	-4.62439	327	-4.06516
328	1.96762	328	-14.3766
329	42.1518	329	-6.12395
330	16.4058	330	-15.1282
331	-0.480967	331	-6.15608
332	1.40625	332	-5.34145
333	4.23201	333	-12.3331
334	-26.2721	334	6.1602
335	-12.1058	335	-0.964546
336	8.75854	336	-23.5064
337	-13.3913	337	-0.278661
338	14.4251	338	3.49379
339	13.3946	339	-10.7207
340	-6.55761	340	-2.06135
341	-4.78875	341	-2.0758
342	-20.5086	342	5.35602
343	-17.3023	343	-13.1062
344	-3.17882	344	-16.9146
345	-6.37728	345	1.07029
346	-9.53641	346	-6.82028
347	-9.09089	347	-13.0652
348	-8.72212	348	-1.00857
349	-5.32347	349	-7.00946
350	-8.39971	350	-17.1633
351	-7.79978	351	-5.82082
352	-1.10242	352	6.15288
353	-10.6603	353	1.33577
354	-11.7571	354	-1.42937
355	-3.63099	355	-8.64346
356	-7.7867	356	-5.17579
357	-1.64889	357	3.51332
358	18.2812	358	-15.7856
359	8.41235	359	-0.678125
360	11.7535	360	11.5843
361	-15.0922	361	-13.021
362	4.22151	362	-12.9874
363	72.0955	363	-21.2224
364	-9.99345	364	-10.8488
365	-9.33524	365	-3.28272
366	-16.5778	366	-9.57223
367	-9.3264	367	-6.89987
368	-8.13064	368	-13.6452
369	-3.84818	369	-7.64024
370	-15.9931	370	-8.27525
371	-7.43662	371	-2.39894
372	-8.6259	372	-4.11184
373	-9.38246	373	-6.6998
374	-24.534	374	-12.3215
375	-10.0469	375	-4.00979
376	-8.02743	376	7.05645
377	-13.8753	377	-17.5766
378	-11.3572	378	-9.61384
379	11.4471	379	-23.1876
380	0.0849887	380	10.0114
381	-17.3744	381	-15.8982
382	2.45147	382	-8.70566
383	-14.9875	383	-7.66747
384	-34.2009	384	-8.3099
385	-3.54497	385	7.42124
386	-22.0561	386	-13.2112
387	-8.8142	387	-8.72693
388	-10.7117	388	-7.73554
389	9.53156	389	-7.01496
390	-16.4461	390	-13.4584
391	-22.4854	391	-14.4499
392	-2.57274	392	9.106
393	-14.6881	393	-2.42096
394	-9.7141	394	-6.75616
395	-8.37653	395	-10.923
396	-15.3477	396	6.03627
397	-13.6	397	8.94229
398	-15.8647	398	-14.9898
399	9.52834	399	-2.10105
400	-0.326117	400	-6.05987
401	-17.9242	401	-10.8509
402	-13.4598	402	-5.59833
403	-5.45493	403	-2.09132
404	-5.53341	404	-9.76075
405	-16.3448	405	-3.94138
406	-11.8408	406	-1.32187
407	-17.518	407	1.56544
408	-16.6814	408	-10.4427
409	-6.09129	409	-19.3128
410	-8.87246	410	-5.51497
411	-15.8583	411	5.26627
412	-13.4505	412	-16.1372
413	-8.27426	413	-14.3436
414	-11.6237	414	-2.92744
415	-	415	-23.6136
416	-2.46149	416	14.4833
417	-15.1227	417	6.50364
418	-4.84109	418	-21.7968
419	4.13322	419	-12.0433
420	5.29823	420	-2.87887
421	-14.1718	421	-7.09425
422	-19.0837	422	-6.68825
423	-16.1502	423	-11.7524
424	0.159142	424	10.5128
425	8.00099	425	5.95569
426	-15.5771	426	15.9798
427	-12.2696	427	4.79469
428	-1.03106	428	-5.90432
429	-5.56018	429	-1.81377
430	-10.7132	430	1.92923
431	-7.37196	431	-6.51529
432	-2.58913	432	-16.5593
433	-0.647119	433	3.04102
434	4.95211	434	-5.16753
435	2.85525	435	-19.8451
436	-0.882608	436	-6.06624
437	-6.19686	437	3.94343
438	-4.57313	438	8.97667
439	-1.6126	439	-2.73121
440	-14.063	440	0.0246524
441	-12.4907	441	-10.6378
442	-11.5096	442	-10.8425
443	-12.4304	443	10.6154
444	-19.5529	444	-19.7439
445	-22.8885	445	0.551365
446	3.08931	446	-13.4045
447	6.76689	447	-24.3944
448	-12.0229	448	-6.39416
449	-17.1888	449	-5.52004
450	1.18695	450	11.8878
451	-5.92436	451	-8.21714
452	-1.44856	452	-5.38469
453	72.8698	453	-15.8413
454	-22.5233	454	-16.7257
455	-6.59413	455	-10.541
456	-16.1998	456	-12.4389
457	5.59532	457	-15.0562
458	-3.64412	458	-8.27505
459	0.634926	459	-5.27403
460	6.61502	460	7.35036
461	-18.7208	461	-3.45551
462	-16.5695	462	9.86256
463	-9.96525	463	-7.65961
464	-7.17937	464	-8.36938
465	-4.09778	465	-1.30082
466	-2.21423	466	-7.85287
467	-18.1552	467	-7.3374
468	-14.9398	468	-0.436702
469	-15.1869	469	-8.97251
470	-9.25315	470	-11.834
471	-20.2712	471	-14.9711
472	-1.75308	472	-0.366793
473	3.46815	473	-0.478477
474	-17.0294	474	-8.64907
475	-10.6368	475	-6.03936
476	-16.8421	476	1.36273
477	-1.80826	477	-15.7242
478	-13.0038	478	-8.11336
479	1.47365	479	8.79672
480	2.43451	480	-12.8804
481	-9.35559	481	-4.02637
482	-10.6369	482	5.59064
483	-9.48408	483	2.65223
484	-21.384	484	-15.8457
485	-19.7899	485	-9.72274
486	-1.33627	486	-1.59283
487	2.59133	487	-12.4022
488	-6.57714	488	-11.3977
489	-5.83483	489	-0.784907
490	-10.7481	490	-3.21907
491	-9.18034	491	-11.4566
492	-9.34153	492	2.32854
493	-7.35508	493	-1.68495
494	-12.136	494	13.3172
495	-5.83386	495	9.25626
496	-8.5481	496	-9.16393
497	7.49356	497	-4.23374
498	-5.2251	498	2.74794
499	-0.661391	499	-21.2651
500	7.80434	500	-1.88712
501	2.52228	501	-12.9765
502	-12.309	502	3.68538
503	-16.3452	503	5.10767
504	-13.6615	504	-0.502427
505	-23.2036	505	-6.42582
506	-1.84347	506	-12.6254
507	5.39973	507	-17.7622
508	-12.8383	508	-5.22485
509	-6.27997	509	6.85595
510	-7.66941	510	-0.781806
511	-19.4088	511	-2.14229
512	-14.263	512	-11.4654
513	-10.3058	513	1.26835
514	-11.9902	514	7.89435
515	-7.9363	515	-10.3201
516	0.802323	516	13.2841
517	-17.2949	517	6.57227
518	7.83247	518	-0.790467
519	0.89874	519	-5.30118
520	-1.04819	520	-9.98505
521	28.6893	521	5.38514
522	-6.88311	522	-7.7595
523	-5.76876	523	6.8681
524	-14.4473	524	-1.46404
525	-13.2559	525	-12.562
526	-15.1811	526	4.22111
527	6.48177	527	17.7313
528	-10.9365	528	-10.4412
529	-11.0654	529	0.125309
530	-22.6584	530	-10.935
531	-16.397	531	-7.82697
532	0.33323	532	-1.05255
533	-22.4633	533	-2.21377
534	-16.1218	534	-0.253825
535	12.9514	535	-9.11529
536	-11.1385	536	-10.7146
537	-	537	-0.285351
538	0.955631	538	0.0750723
539	8.12265	539	16.5498
540	15.22	540	-0.522635
541	-8.92793	541	16.7438
542	-16.8873	542	1.93598
543	-15.6199	543	-12.9476
544	-34.1226	544	3.48125
545	-0.0730807	545	6.10181
546	-8.28604	546	-12.4414
547	-5.59291	547	0.710675
548	-10.5395	548	-7.31498
549	-20.6857	549	-1.96237
550	-6.44616	550	7.34914
551	-16.8993	551	4.03988
552	-21.0533	552	-1.78275
553	-13.1294	553	11.3114
554	-5.30967	554	16.7141
555	-1.46941	555	35.8366
556	-1.95111	556	10.8375
557	-6.60877	557	5.06492
558	8.89286	558	5.145
559	10.3291	559	-6.95821
560	-8.35981	560	-15.6796
561	-9.164	561	10.4437
562	-6.28338	562	6.37424
563	18.4691	563	-12.5435
564	-16.7694	564	1.71608
565	-4.39336	565	-6.22407
566	0.316767	566	-0.68564
567	-11.7872	567	-1.2146
568	7.64295	568	-14.3416
569	-8.499	569	-1.33218
570	-10.2581	570	13.2111
571	-5.95799	571	4.66262
572	-12.4639	572	-10.6746
573	-13.1871	573	-1.11981
574	-13.2052	574	-7.40699
575	-24.7438	575	-14.3902
576	-1.16172	576	-10.1115
577	-9.00646	577	0.368259
578	-1.56244	578	7.99085
579	5.77025	579	9.66039
580	5.07578	580	-4.58152
581	1.85425	581	-9.17329
582	-20.5112	582	-2.93674
583	-5.09231	583	-6.50053
584	-8.36561	584	-9.92899
585	-13.5122	585	-5.83409
586	-18.2912	586	7.64281
587	0.868074	587	-7.12802
588	-24.2717	588	-10.8114
589	-13.5632	589	9.4148
590	-12.882	590	-2.1577
591	-1.21063	591	-4.14798
592	-35.3151	592	11.3305
593	-6.78546	593	-7.2252
594	-9.69237	594	-3.82518
595	-3.28769	595	-0.58115
596	6.32117	596	-25.4778
597	-0.599134	597	0.703633
598	-2.30874	598	-3.29435
599	-5.02254	599	-3.35369
600	10.8385	600	-3.72507
601	-12.8385	601	-0.424407
602	-0.199753	602	0.0332059
603	-32.565	603	-8.62808
604	-10.7944	604	10.226
605	-9.6453	605	1.90951
606	-3.66208	606	-6.46399
607	9.5401	607	8.65754
608	-8.92616	608	-10.8818
609	-7.61326	609	-1.02645
610	-4.1817	610	-6.66592
611	-4.57897	611	6.1448
612	-24.128	612	-4.00138
613	-14.7257	613	-3.6858
614	-11.7804	614	2.01095
615	-9.09375	615	4.70513
616	14.3147	616	-5.67903
617	-3.34806	617	-1.61524
618	-4.33914	618	-10.8251
619	-10.7405	619	5.09032
620	9.99742	620	-0.215915
621	-30.395	621	-0.343423
622	-5.62836	622	2.47374
623	-14.6146	623	-7.08205
624	-20.8278	624	7.68955
625	-8.94308	625	-1.60925
626	3.29187	626	3.41471
627	-7.19932	627	14.0779
628	-5.99541	628	-3.12099
629	9.66544	629	3.70054
630	4.75745	630	-7.13451
631	-3.62712	631	-16.2093
632	-10.6014	632	-2.26057
633	-10.0409	633	4.67659
634	1.16881	634	-0.00302428
635	-17.0822	635	-11.6619
636	-4.37343	636	-1.12492
637	11.1407	637	-6.42344
638	-6.30512	638	2.72348
639	7.29833	639	2.77476
640	3.17648	640	-1.11839
641	2.03639	641	-23.3451
642	-22.8855	642	-12.3387
643	6.28782	643	-11.5004
644	11.7495	644	-9.37258
645	0.50505	645	-2.99851
646	-14.0219	646	-12.9509
647	10.1711	647	-10.9584
648	2.20223	648	-17.8124
649	-1.15452	649	-17.5584
650	9.17818	650	13.7302
651	4.63676	651	-10.7601
652	8.0297	652	-8.75091
653	10.3332	653	-16.9056
654	82.2259	654	-21.1253
655	-8.25215	655	-1.21202
656	6.26007	656	-20.8836
657	6.63665	657	0.210423
658	67.6347	658	10.9249
659	8.97913	659	-11.3344
660	4.99403	660	-1.24752
661	-34.2205	661	-25.5475
662	-25.119	662	-7.3495
663	-22.2991	663	-11.567
664	-2.76783	664	-14.9017
665	5.85174	665	-14.0218
666	6.02311	666	-31.5622
667	-18.3856	667	-15.3965
668	13.8147	668	-8.8096
669	11.8948	669	6.37562
670	-5.31203	670	-23.6968
671	-1.82709	671	-31.4173
672	15.5565	672	-0.758317
673	8.48756	673	-0.914604
674	9.82338	674	-18.6967
675	-15.266	675	-6.57101
676	-6.64947	676	4.93748
677	21.5523	677	-20.1156
678	15.6297	678	-24.2651
679	-8.37393	679	-20.8669
680	-7.62601	680	-12.5932
681	27.6824	681	-5.86277
682	-1.12561	682	-34.2233
683	-23.8312	683	-7.94892
684	-27.967	684	-25.5076
685	11.0739	685	-20.662
686	-26.3612	686	-27.6165
687	2.08833	687	-14.7198
688	-6.27228	688	-27.292
689	-9.57361	689	-0.389683
690	1.9496	690	-27.2022
691	5.04654	691	13.7493
692	0.991551	692	-6.07713
693	-4.61282	693	-16.7589
694	-2.55968	694	-17.9543
695	-13.7159	695	-22.1407
696	1.50237	696	8.83934
697	0.762156	697	0.0701464
698	-0.8898	698	-30.0442
699	8.52477	699	-15.6166
700	3.34419	700	-3.24991
701	14.9549	701	-7.08125
702	50.5138	702	-16.079
703	1.61321	703	3.57305
704	16.7848	704	-26.1774
705	-0.376138	705	-15.1977
706	-7.0949	706	-7.09837
707	3.75737	707	-4.36008
708	7.08441	708	-6.71286
709	6.79238	709	-10.3639
710	11.7017	710	-21.5457
711	14.1418	711	4.97236
712	10.4099	712	-14.7458
713	3.50263	713	-28.9042
714	6.49897	714	-16.9111
715	9.15222	715	-21.574
716	3.08294	716	-12.0728
717	0.17076	717	-19.2315
718	-12.1345	718	5.48181
719	11.1495	719	-5.86097
720	16.578	720	14.2329
721	11.5509	721	-0.984864
722	-34.3075	722	-4.45106
723	-20.0393	723	-6.10655
724	3.87799	724	1.9083
725	-0.254827	725	-10.904
726	-8.06307	726	-13.0975
727	-3.77351	727	1.25622
728	4.4881	728	17.7737
729	11.6582	729	-7.50568
730	3.69108	730	-18.0291
731	3.11685	731	-5.13989
732	32.075	732	-7.07548
733	4.01428	733	-8.21156
734	-13.0916	734	-6.62255
735	-16.6593	735	-3.78053
736	12.8835	736	-6.19632
737	-7.40768	737	-4.6535
738	2.36767	738	11.1009
739	21.88	739	-8.29846
740	24.5183	740	-9.41398
741	-57.5717	741	9.72305
742	-21.351	742	-8.7497
743	-22.4156	743	-7.22427
744	14.612	744	-22.9967
745	12.5129	745	-5.38438
746	6.24461	746	-9.57224
747	-7.05926	747	-10.1136
748	-8.83281	748	-2.34893
749	-5.12546	749	-4.37711
750	4.92625	750	-1.92827
751	6.9887	751	-12.4188
752	0.455859	752	-5.12534
753	-6.58438	753	1.66207
754	1.12904	754	10.5528
755	-1.96994	755	6.17762
756	1.48612	756	-6.6944
757	0.949467	757	-12.506
758	8.38894	758	-3.1106
759	-10.5289	759	-17.9733
760	10.7494	760	-1.98337
761	-15.6647	761	-11.2942
762	11.0943	762	-4.26388
763	-15.4167	763	-12.329
764	-7.14133	764	5.23412
765	-3.69498	765	2.59125
766	-16.6255	766	-0.508078
767	11.7742	767	-2.5294
768	-6.40311	768	-6.3124
769	17.8324	769	0.80837
770	9.36268	770	-2.00021
771	-0.796885	771	-16.4728
772	6.20306	772	-19.7752
773	-5.46948	773	-10.0628
774	2.06381	774	-15.9693
775	-2.86545	775	0.839024
776	-2.16302	776	-6.27492
777	-2.35945	777	5.02783
778	6.22734	778	-0.175297
779	-1.38831	779	-9.23515
780	10.7688	780	-5.08458
781	-14.9882	781	-12.3857
782	25.2379	782	5.72888
783	-15.6784	783	2.09348
784	-13.2585	784	-21.4872
785	-5.76325	785	-4.09387
786	2.29404	786	-3.22298
787	-14.8193	787	-15.2703
788	-23.5886	788	2.66193
789	-10.1389	789	-11.6911
790	-0.150415	790	-5.06796
791	-1.74082	791	11.1056
792	-1.52316	792	-6.40476
793	-6.85342	793	-5.54437
794	8.81441	794	-13.0195
795	-1.8947	795	-10.5261
796	3.59315	796	6.14433
797	-1.23377	797	-9.33375
798	6.19005	798	-17.3258
799	29.0075	799	-20.243
800	-1.16808	800	7.81834
801	-8.96267	801	-6.09034
802	-20.0151	802	-3.35047
803	-13.988	803	12.6753
804	-16.2999	804	-11.2186
805	-21.304	805	-4.34161
806	-2.46361	806	13.337
807	-6.00237	807	-11.0798
808	29.9554	808	1.51525
809	-7.3912	809	-2.03792
810	-5.95697	810	-9.25351
811	0.673104	811	-2.78218
812	23.607	812	17.042
813	11.7805	813	-8.88491
814	-7.28039	814	-10.5558
815	-9.58318	815	-16.533
816	1.49805	816	-5.3575
817	-2.7831	817	-7.78654
818	4.49012	818	-2.30303
819	11.2102	819	-12.4069
820	-0.755296	820	-8.75414
821	-23.1971	821	1.25705
822	-18.7656	822	-21.5278
823	3.28769	823	-14.8597
824	1.68454	824	-6.69423
825	-10.5041	825	-4.23849
826	2.22611	826	3.78552
827	8.53765	827	-5.38294
828	3.02562	828	-1.21289
829	-16.298	829	-0.902896
830	0.276251	830	18.0276
831	2.77433	831	29.0012
832	13.9511	832	-3.2448
833	14.4334	833	2.53316
834	-5.06063	834	0.300397
835	-5.32728	835	-6.4716
836	2.60579	836	10.2742
837	-3.05241	837	-0.363896
838	7.2152	838	1.6976
839	-6.1829	839	5.06816
840	3.7499	840	9.30957
841	-4.6919	841	-3.73781
842	-13.3989	842	16.2402
843	-3.74415	843	-4.04947
844	-10.0094	844	-4.59488
845	-2.3331	845	-1.60717
846	-2.51262	846	-5.92623
847	-1.44183	847	-1.95818
848	7.52779	848	-14.6751
849	11.1905	849	0.95983
850	-0.177587	850	-3.76695
851	8.03555	851	-4.74221
852	13.928	852	-10.4498
853	0.815042	853	-4.82764
854	-0.65478	854	0.659336
855	-10.4129	855	-11.3111
856	-3.04992	856	-9.02681
857	0.50322	857	-5.22397
858	2.62964	858	4.603
859	-8.30349	859	2.10958
860	2.09953	860	-8.59381
861	9.28513	861	-8.42567
862	6.50437	862	4.62285
863	-32.6732	863	0.609623
864	-1.10522	864	3.6103
865	-1.12876	865	-4.45543
866	-3.56542	866	-3.23411
867	-4.99117	867	-5.88763
868	-9.49502	868	-10.2956
869	-7.39694	869	3.82839
870	-5.39263	870	-11.2221
871	-0.422623	871	4.30148
872	0.873418	872	-10.2432
873	9.93067	873	-7.33647
874	0.0664043	874	9.9637
875	-0.839351	875	7.72734
876	2.35009	876	-8.52296
877	-11.9989	877	-2.32079
878	4.79416	878	-1.63055
879	-2.6297	879	-0.312809
880	16.4393	880	-7.27556
881	-29.0226	881	-27.9654
882	-27.3417	882	-20.3604
883	-7.67448	883	-14.1709
884	0.995593	884	5.29641
885	-17.6316	885	7.83546
886	2.65103	886	12.1403
887	1.29873	887	1.62776
888	8.8623	888	1.51215
889	10.4738	889	-2.74285
890	-10.9346	890	-1.40025
891	13.3488	891	-1.70331
892	3.59245	892	-13.8169
893	6.9211	893	5.97651
894	-2.06169	894	-9.66227
895	-6.90742	895	-7.87561
896	-6.82981	896	18.5444
897	-10.8374	897	16.5771
898	7.10201	898	-5.3026
899	4.15379	899	-7.959
900	8.35681	900	0.618089
901	-17.2109	901	-18.5911
902	-10.8096	902	-29.4069
903	-9.73291	903	-9.5426
904	-6.34313	904	-10.8252
905	-9.39813	905	-22.2368
906	1.74241	906	7.92406
907	-2.26823	907	-9.12691
908	-6.06118	908	-4.17495
909	-8.61108	909	-10.689
910	-2.5208	910	9.6871
911	-0.956822	911	10.9602
912	-5.44128	912	-8.91325
913	11.4971	913	-10.2891
914	-15.244	914	-13.0866
915	-3.77649	915	-5.76527
916	-8.46784	916	-12.2457
917	-18.4685	917	6.12621
918	-5.76234	918	-10.1065
919	13.5333	919	-3.36389
920	1.6221	920	-3.7702
921	-10.5392	921	-4.27136
922	-14.8862	922	10.421
923	2.01034	923	-2.64595
924	-3.12789	924	-15.8007
925	43.4485	925	-3.49755
926	-10.4564	926	-13.8996
927	-5.19252	927	-0.424792
928	-4.62963	928	-4.76763
929	5.03822	929	-5.41351
930	-9.76407	930	0.243042
931	0.990563	931	1.47987
932	-14.5083	932	-11.0057
933	5.30952	933	12.4529
934	7.01897	934	8.95277
935	23.7976	935	1.40392
936	14.7954	936	-4.35482
937	9.01165	937	14.7772
938	-7.65131	938	0.338482
939	20.344	939	-3.54089
940	-0.923159	940	8.87286
941	-27.4937	941	0.708798
942	-47.1564	942	9.63676
943	-15.4564	943	2.47557
944	-17.0593	944	-23.7637
945	-6.79591	945	-11.169
946	-0.74839	946	12.6903
947	6.2309	947	3.52723
948	6.31155	948	-4.28618
949	13.5216	949	-12.8613
950	11.8572	950	-13.6921
951	3.71658	951	0.185017
952	1.37058	952	-6.25253
953	0.649907	953	-8.9056
954	12.1105	954	-3.55694
955	15.7581	955	-3.11292
956	-1.58915	956	7.90455
957	10.7034	957	6.96503
958	8.89798	958	6.54467
959	4.47596	959	-5.28187
960	15.1053	960	-7.62252
961	-18.215	961	15.4059
962	-13.5959	962	13.3744
963	-3.96831	963	-2.80008
964	-19.8769	964	4.81329
965	-5.78039	965	14.2008
966	-28.3312	966	11.2473
967	-10.3834	967	-15.418
968	-10.4701	968	10.3078
969	-10.6707	969	0.407351
970	8.86008	970	7.07157
971	-10.9291	971	-10.1552
972	2.82531	972	13.6677
973	-7.2794	973	-13.4422
974	-13.6406	974	-16.6411
975	13.8042	975	-13.9546
976	-15.6292	976	-7.86155
977	21.6314	977	-4.27564
978	41.3549	978	5.03711
979	3.63894	979	17.9397
980	3.19756	980	-12.1688
981	20.2363	981	8.10638
982	-22.0821	982	7.25802
983	-3.1635	983	-8.20985
984	-4.85106	984	12.3605
985	-7.65126	985	-1.70368
986	12.7038	986	4.98508
987	-14.2244	987	-2.1119
988	-11.9756	988	18.0358
989	5.02997	989	2.66497
990	0.708647	990	-13.392
991	-1.84152	991	-6.37754
992	-11.248	992	1.83812
993	-11.7376	993	20.6331
994	2.5242	994	10.8051
995	-4.33754	995	8.94364
996	-11.8803	996	8.79761
997	4.8803	997	-1.71936
998	-10.8431	998	-13.0443
999	4.65353	999	3.08522
1000	1.05128	1000	-8.13891
1001	24.4053	1001	20.4922
1002	-14.7799	1002	-8.04871
1003	6.13513	1003	-0.650102
1004	-11.1682	1004	-6.15089
1005	-28.377	1005	6.86481
1006	-22.3442	1006	-21.3542
1007	-30.0664	1007	0.962577
1008	-5.19014	1008	11.1564
1009	7.83626	1009	5.57525
1010	5.29405	1010	-3.28802
1011	-10.752	1011	-5.55783
1012	-3.52934	1012	-8.37066
1013	-13.4973	1013	5.1979
1014	-9.4048	1014	11.2681
1015	-1.6295	1015	1.81119
1016	-5.52651	1016	7.32341
1017	3.95967	1017	-10.4854
1018	19.1066	1018	-1.38951
1019	1.83159	1019	0.989342
1020	-17.6287	1020	-6.17664
1021	-17.7182	1021	-1.8528
1022	-9.11766	1022	-5.15757
1023	-19.3327	1023	10.0494
1024	-17.5257	1024	9.25892
1025	25.6077	1025	-1.99962
1026	-3.96703	1026	-14.7696
1027	-12.845	1027	-7.81189
1028	16.8993	1028	-2.8741
1029	8.36826	1029	-20.1535
1030	-5.14757	1030	-3.14779
1031	6.52965	1031	-12.909
1032	-5.01035	1032	9.0315
1033	-12.7418	1033	4.2822
1034	-8.74153	1034	9.57183
1035	-4.34629	1035	-9.27654
1036	1.58555	1036	-10.9491
1037	5.68537	1037	-16.8122
1038	-5.57039	1038	23.3023
1039	-7.94594	1039	-1.71621
1040	25.2166	1040	-8.66086
1041	5.25934	1041	17.207
1042	0.327409	1042	-8.39611
1043	5.03517	1043	-15.6003
1044	-18.2454	1044	-0.51604
1045	0.212368	1045	-4.50748
1046	-6.49404	1046	-9.33446
1047	1.47063	1047	16.9625
1048	1.74185	1048	-1.47425
1049	0.00152244	1049	1.26896
1050	-0.0910684	1050	1.39447
1051	0.460502	1051	-6.58166
1052	-13.6282	1052	8.80343
1053	-13.8204	1053	-19.8706
1054	-24.3847	1054	22.8495
1055	4.96902	1055	3.84456
1056	-9.43813	1056	7.98769
1057	-7.55396	1057	-0.239037
1058	-5.98409	1058	-8.27904
1059	-2.85807	1059	-11.9471
1060	7.43326	1060	10.8956
1061	-12.8258	1061	5.31538
1062	4.66525	1062	-6.01327
1063	15.2149	1063	5.41427
1064	-25.132	1064	-1.36926
1065	-11.3212	1065	-10.6851
1066	10.4536	1066	14.0404
1067	14.1581	1067	20.6727
1068	-4.15996	1068	-10.1131
1069	-1.60515	1069	0.218427
1070	-0.171238	1070	10.3882
1071	-10.3882	1071	-5.08025
1072	3.12983	1072	-4.65479
1073	-9.00565	1073	9.62128
1074	-7.23555	1074	14.3234
1075	-0.449688	1075	-5.3325
1076	0.0216646	1076	-4.95568
1077	14.9764	1077	-13.8143
1078	-1.90085	1078	-16.977
1079	-0.524009	1079	8.28273
1080	-16.0715	1080	4.30934
1081	-13.6854	1081	27.6871
1082	-11.2904	1082	-2.49822
1083	-1.32418	1083	-11.3913
1084	-2.36612	1084	-7.14043
1085	-8.67712	1085	-0.835698
1086	-6.3037	1086	-10.0976
1087	0.915095	1087	13.9818
1088	-3.12772	1088	8.44026
1089	6.25494	1089	-7.06481
1090	3.65678	1090	5.86173
1091	0.363682	1091	7.15331
1092	-11.2815	1092	4.8733
1093	-10.844	1093	-1.04201
1094	-24.6608	1094	4.65027
1095	-9.9796	1095	-1.72839
1096	-16.2667	1096	13.2407
1097	-2.31244	1097	2.74445
1098	13.2755	1098	1.66269
1099	1.07304	1099	-4.87759
1100	2.24122	1100	-4.60099
1101	22.4862	1101	4.19522
1102	-22.8221	1102	4.48508
1103	0.760797	1103	6.17852
1104	17.6294	1104	-3.47986
1105	-18.866	1105	0.865215
1106	-8.48566	1106	2.44335
1107	-2.54186	1107	-3.85685
1108	-14.1032	1108	5.01903
1109	-12.995	1109	6.29148
1110	-5.1801	1110	9.57766
1111	-13.5244	1111	5.99899
1112	1.7425	1112	0.467126
1113	-14.3265	1113	-2.36074
1114	-8.07809	1114	-8.52846
1115	-0.364141	1115	-3.12355
1116	-5.1005	1116	-2.95722
1117	-13.9627	1117	5.68823
1118	-6.64886	1118	7.61767
1119	-1.42482	1119	-1.19035
1120	-6.26397	1120	-7.02337
1121	-8.01671	1121	1.33224
1122	-12.9067	1122	-0.126591
1123	-26.7003	1123	-16.2806
1124	4.6499	1124	-2.95294
1125	-21.6013	1125	-14.4319
1126	-21.4921	1126	-2.77148
1127	-11.8322	1127	-16.7214
1128	-4.85981	1128	5.21889
1129	11.5527	1129	-13.3603
1130	-9.92746	1130	1.2944
1131	-10.5867	1131	-4.38072
1132	-4.41406	1132	4.25672
1133	2.0797	1133	-7.26867
1134	-6.05694	1134	-3.64538
1135	-7.82626	1135	-3.61518
1136	-5.66592	1136	2.04201
1137	1.44483	1137	0.86699
1138	-5.08074	1138	-8.29859
1139	-4.67836	1139	2.61639
1140	-18.3464	1140	-1.87926
1141	-12.8023	1141	4.80865
1142	-14.9194	1142	-2.67875
1143	-31.8547	1143	9.21277
1144	-11.0948	1144	7.26186
1145	-6.40483	1145	-13.3306
1146	-7.56082	1146	-14.4977
1147	2.73896	1147	7.45297
1148	-0.371004	1148	4.06456
1149	-4.0433	1149	11.7223
1150	-5.00072	1150	0.232853
1151	-15.0601	1151	5.43922
1152	-6.60389	1152	9.22136
1153	-7.49357	1153	7.57832
1154	-8.56865	1154	-1.60572
1155	6.26277	1155	15.0619
1156	-9.10103	1156	4.61711
1157	0.675625	1157	1.41867
1158	-25.8534	1158	-0.769192
1159	104.014	1159	-2.53815
1160	-23.8128	1160	-8.99237
1161	-14.2104	1161	-21.7027
1162	-13.7911	1162	-9.85818
1163	6.18863	1163	-7.51257
1164	3.69498	1164	-15.1826
1165	-12.382	1165	-4.56618
1166	-7.99272	1166	0.565264
1167	-5.44853	1167	-3.33311
1168	-6.60798	1168	-4.86491
1169	-9.35111	1169	6.48045
1170	-10.0903	1170	-1.09358
1171	2.23861	1171	0.022652
1172	-18.9705	1172	-1.05516
1173	-23.3013	1173	-14.7327
1174	-22.3954	1174	0.5211
1175	-3.80616	1175	7.8864
1176	-10.2089	1176	-3.22153
1177	-13.9508	1177	-23.3326
1178	2.7096	1178	-10.693
1179	-3.65312	1179	0.816641
1180	-5.35971	1180	19.4778
1181	-0.546048	1181	-3.32316
1182	-5.14618	1182	-9.63551
1183	-1.2434	1183	2.75416
1184	-19.488	1184	-6.60662
1185	-25.897	1185	-3.87952
1186	-4.71537	1186	-2.0667
1187	0.839927	1187	-0.952376
1188	-15.7197	1188	0.869772
1189	-1.99419	1189	9.09464
1190	-18.9608	1190	2.56031
1191	22.0752	1191	-4.71048
1192	2.87795	1192	5.82159
1193	-23.5387	1193	6.29172
1194	-10.3477	1194	-2.7337
1195	8.92043	1195	5.36014
1196	-11.2817	1196	1.70805
1197	-5.97565	1197	-13.6654
1198	2.205	1198	-4.79527
1199	2.94625	1199	11.2038
1200	5.42863	1200	4.82265
1201	-15.9549	1201	3.80603
1202	-13.1549	1202	-0.959566
1203	-13.2526	1203	-0.0159052
1204	-11.049	1204	1.74798
1205	5.33395	1205	-4.72178
1206	-24.5472	1206	6.83608
1207	-18.2064	1207	-6.66153
1208	14.1465	1208	-18.3539
1209	-21.3914	1209	6.25079
1210	-4.65276	1210	8.77861
1211	-8.35279	1211	5.98365
1212	7.9097	1212	-10.4003
1213	-1.06665	1213	9.12491
1214	-10.2482	1214	-6.37669
1215	-9.47451	1215	-7.97435
1216	1.13253	1216	3.39142
1217	-7.20537	1217	3.94146
1218	-3.16492	1218	-1.21608
1219	-25.493	1219	3.60942
1220	-1.88618	1220	3.48332
1221	-6.66444	1221	-5.23792
1222	-8.64353	1222	18.6991
1223	-25.9547	1223	1.7749
1224	7.81228	1224	-4.4761
1225	-3.22431	1225	0.383427
1226	-11.955	1226	-11.2948
1227	-25.1882	1227	-0.0183761
1228	-1.16922	1228	-1.32913
1229	-20.9881	1229	-11.4112
1230	-11.0126	1230	2.56629
1231	2.23768	1231	11.1439
1232	1.57436	1232	0.21532
1233	-18.3829	1233	2.93098
1234	-20.9554	1234	10.9785
1235	4.46898	1235	0.913811
1236	-9.81328	1236	-1.25697
1237	-1.2081	1237	-3.86914
1238	-3.18219	1238	-4.06835
1239	-3.3776	1239	-2.6834
1240	8.20394	1240	-11.7391
1241	24.0849	1241	7.05965
1242	-20.7089	1242	-13.5981
1243	-15.2074	1243	9.08829
1244	-24.4162	1244	11.2661
1245	-15.6797	1245	5.38056
1246	3.74513	1246	8.84042
1247	-19.1831	1247	-2.20043
1248	-5.42806	1248	15.3758
1249	-17.594	1249	-7.55831
1250	-5.26654	1250	-10.2661
1251	-2.45101	1251	5.97051
1252	-3.33295	1252	6.73504
1253	-4.58072	1253	3.50531
1254	-8.97135	1254	-8.48339
1255	-10.9207	1255	3.17923
1256	-1.53354	1256	8.28907
1257	10.292	1257	-7.55177
1258	45.4221	1258	3.04723
1259	5.1792	1259	-0.353836
1260	-3.69529	1260	-8.37003
1261	-39.4376	1261	8.02218
1262	-10.6151	1262	15.4095
1263	-4.3615	1263	12.2462
1264	-7.34884	1264	15.5549
1265	9.95083	1265	-6.80812
1266	-8.20979	1266	-7.00955
1267	-46.0931	1267	9.23495
1268	2.95229	1268	7.87815
1269	-5.7687	1269	-0.499424
1270	-35.5605	1270	3.39532
1271	-3.98242	1271	2.39866
1272	-18.3706	1272	-6.85811
1273	2.45748	1273	3.59535
1274	20.1938	1274	-6.50117
1275	-3.44793	1275	7.75523
1276	-10.676	1276	4.37851
1277	35.423	1277	-1.39565
1278	5.25851	1278	-8.50758
1279	-4.49712	1279	-0.948203
1280	-15.9371	1280	-5.87248
1281	-44.7339	1281	13.8474
1282	-60.0077	1282	-1.11243
1283	9.04934	1283	-9.59712
1284	-4.78289	1284	-16.9328
1285	-7.51512	1285	-9.69595
1286	31.8639	1286	6.92132
1287	34.7358	1287	-18.5143
1288	2.08903	1288	0.835197
1289	-2.33038	1289	4.69709
1290	-16.0176	1290	-3.21234
1291	-1.98073	1291	-13.1303
1292	-5.54203	1292	-12.3338
1293	-38.0537	1293	-10.4995
1294	-6.49167	1294	0.775076
1295	-28.3006	1295	-14.4354
1296	-10.4612	1296	-16.1605
1297	-10.4305	1297	-2.31396
1298	-3.23182	1298	-0.0211099
1299	-22.344	1299	-12.7845
1300	14.9548	1300	-17.3064
1301	-47.4897	1301	7.47702
1302	-39.0736	1302	-14.8989
1303	-30.075	1303	21.609
1304	-18.7475	1304	-1.41553
1305	-48.8252	1305	-10.9567
1306	2.26856	1306	-3.88583
1307	3.61579	1307	-10.0387
1308	-19.0518	1308	-33.4925
1309	-13.8059	1309	-6.87134
1310	-24.8613	1310	-38.1816
1311	-21.3346	1311	8.12627
1312	8.71402	1312	-9.80768
1313	-0.858305	1313	1.99593
1314	12.5567	1314	-3.76506
1315	-9.99082	1315	-4.56478
1316	-24.1314	1316	3.94584
1317	-25.9828	1317	2.83606
1318	-9.71968	1318	-7.78867
1319	-6.7647	1319	-27.9281
1320	8.47329	1320	-2.7693
1321	-38.121	1321	-20.0322
1322	-39.3693	1322	-28.1382
1323	-4.34979	1323	0.412835
1324	-28.5275	1324	13.662
1325	-28.5988	1325	5.48314
1326	-33.1591	1326	-0.504781
1327	-17.4999	1327	2.85384
1328	1.80862	1328	-14.5082
1329	-12.451	1329	0.927053
1330	-25.3407	1330	0.726595
1331	-12.4075	1331	12.9547
1332	-23.8494	1332	-19.7139
1333	-3.11118	1333	-1.77405
1334	-8.31725	1334	-5.01335
1335	-20.169	1335	34.7063
1336	-2.83279	1336	-9.14121
1337	-18.0894	1337	-13.3023
1338	-15.4278	1338	-6.20519
1339	-8.57897	1339	1.43578
1340	11.8892	1340	2.94171
1341	-31.7457	1341	6.79148
1342	-43.1054	1342	0.558452
1343	-17.7874	1343	6.7278
1344	-33.1818	1344	-20.1622
1345	-33.9619	1345	1.29513
1346	-29.1958	1346	14.3049
1347	-24.9952	1347	-9.0091
1348	-20.5917	1348	-14.9112
1349	-20.5768	1349	-11.3368
1350	-23.9562	1350	-9.2075
1351	-22.6645	1351	-3.69678
1352	-16.0081	1352	0.388983
1353	-0.865514	1353	-22.3533
1354	-9.6161	1354	-0.129934
1355	-17.9478	1355	25.383
1356	-20.0696	1356	8.53992
1357	-26.0689	1357	-7.39212
1358	-5.99164	1358	-11.9006
1359	-3.02256	1359	-2.21426
1360	-3.22524	1360	-7.88953
1361	-41.4327	1361	0.883884
1362	-41.9173	1362	-5.28186
1363	-24.8828	1363	-3.85423
1364	-32.141	1364	-10.2535
1365	-49.4102	1365	4.67822
1366	-33.7642	1366	-4.59413
1367	-22.8873	1367	10.8633
1368	-14.3715	1368	2.62005
1369	-30.8937	1369	3.47298
1370	-14.1686	1370	0.261226
1371	-2.02883	1371	-9.3043
1372	-12.2771	1372	-18.9362
1373	-8.91496	1373	5.29702
1374	-24.0475	1374	-10.5556
1375	-8.03636	1375	6.90362
1376	-11.993	1376	3.87959
1377	-19.059	1377	-13.2887
1378	12.0083	1378	0.929828
1379	-4.60296	1379	7.74543
1380	3.11723	1380	-16.1084
1381	-18.274	1381	-4.11595
1382	-31.0818	1382	-15.9634
1383	-27.8976	1383	-13.8314
1384	-28.7753	1384	-13.0238
1385	-22.3826	1385	3.63831
1386	-26.627	1386	-24.8826
1387	-30.587	1387	-0.253991
1388	-33.7623	1388	13.9005
1389	-27.4088	1389	22.6032
1390	-11.0753	1390	-8.41506
1391	-20.1123	1391	-7.49468
1392	-21.6935	1392	-10.7394
1393	-9.60171	1393	2.12877
1394	-18.1644	1394	28.0905
1395	-10.3488	1395	-3.93648
1396	-8.66067	1396	-10.6307
1397	-22.6192	1397	-7.4388
1398	3.38012	1398	7.64403
1399	-9.74659	1399	0.0697717
1400	-8.52074	1400	-12.442
1401	-38.4328	1401	-5.56241
1402	-21.8782	1402	1.18454
1403	-24.8969	1403	-7.59739
1404	-33.4946	1404	-10.0955
1405	-48.9857	1405	-3.76408
1406	-24.5753	1406	9.92027
1407	-27.2007	1407	4.36547
1408	-10.4549	1408	2.13259
1409	-12.1706	1409	-13.0752
1410	-11.6301	1410	-35.3515
1411	-29.4546	1411	-9.0426
1412	-20.3141	1412	9.06658
1413	-20.5151	1413	3.77377
1414	-13.7592	1414	29.6987
1415	-5.9547	1415	-5.35874
1416	-20.4512	1416	3.17119
1417	1.08625	1417	-10.5785
1418	-4.20738	1418	0.500418
1419	-7.60041	1419	-9.65775
1420	4.03684	1420	-10.7111
1421	-38.4063	1421	6.90112
1422	-25.9793	1422	-8.02668
1423	-41.2926	1423	7.82752
1424	-28.5223	1424	-13.6522
1425	-46.1157	1425	-13.0477
1426	-48.6624	1426	3.58592
1427	-36.005	1427	3.10527
1428	-28.6261	1428	-12.272
1429	-20.935	1429	-0.980552
1430	-34.3187	1430	-12.6928
1431	-14.7788	1431	-8.58143
1432	-21.0695	1432	-0.705738
1433	1.92527	1433	-0.961587
1434	-28.8047	1434	-7.37534
1435	-2.30261	1435	6.98439
1436	-6.27786	1436	7.68642
1437	4.65673	1437	-7.92387
1438	-11.0807	1438	10.7739
1439	-11.6777	1439	-8.65535
1440	8.765	1440	0.64272
1441	-37.0524	1441	1.80498
1442	-36.0664	1442	10.1095
1443	-28.8548	1443	5.7348
1444	-28.7802	1444	-12.6784
1445	-39.3597	1445	-25.9649
1446	-13.152	1446	6.03112
1447	-22.9608	1447	5.04921
1448	-19.2569	1448	-7.38373
1449	-29.5796	1449	-9.78703
1450	-28.3112	1450	-6.9785
1451	-24.8476	1451	-15.8987
1452	-31.2327	1452	-15.5708
1453	-26.2064	1453	-4.21615
1454	-14.6036	1454	-1.57601
1455	-15.9652	1455	-5.58225
1456	-6.86088	1456	-6.06692
1457	-13.9764	1457	4.4414
1458	-19.9056	1458	-10.6647
1459	-6.64958	1459	-3.68553
1460	0.687099	1460	4.35652
1461	-25.3133	1461	-1.07477
1462	-26.2958	1462	-4.0642
1463	-33.9499	1463	-8.85265
1464	-33.3193	1464	-0.309962
1465	-15.1948	1465	-2.1108
1466	-14.9606	1466	-8.2274
1467	-27.1155	1467	-14.6719
1468	-28.1295	1468	-14.2352
1469	-31.0923	1469	12.5655
1470	-8.3741	1470	-11.2281
1471	-17.7762	1471	-10.9742
1472	-17.1612	1472	-18.3891
1473	-0.501961	1473	-0.570247
1474	-6.99644	1474	-0.913089
1475	8.80188	1475	-10.4499
1476	-16.206	1476	11.9286
1477	-23.0408	1477	-8.05923
1478	-0.949239	1478	-2.30928
1479	-0.402772	1479	-3.21852
1480	1.4747	1480	1.68059
1481	-43.0145	1481	-1.46025
1482	-25.5543	1482	15.1483
1483	-24.839	1483	5.92013
1484	-21.1251	1484	5.50496
1485	-28.8662	1485	3.14136
1486	-19.6759	1486	-13.8214
1487	-20.4012	1487	9.1592
1488	-39.0709	1488	-3.45525
1489	-9.75878	1489	10.244
1490	-24.0794	1490	-18.5706
1491	-17.7231	1491	-8.98297
1492	-23.3759	1492	1.39927
1493	27.1338	1493	3.27984
1494	-17.2098	1494	12.7268
1495	12.5506	1495	-8.43331
1496	5.88044	1496	-11.0333
1497	-3.64113	1497	-8.50138
1498	-19.0457	1498	5.12186
1499	-9.5872	1499	1.66048
1500	13.1338	1500	14.3091
1501	-25.198	1501	12.1976
1502	-14.4707	1502	3.35717
1503	-21.1105	1503	-19.4032
1504	-35.4738	1504	-2.67995
1505	-37.5717	1505	-5.58348
1506	-12.0384	1506	1.42209
1507	-21.571	1507	-4.21172
1508	-33.9681	1508	-0.693919
1509	-20.2509	1509	-6.85016
1510	-20.3095	1510	-1.83553
1511	-28.6409	1511	-7.9116
1512	-18.2079	1512	-19.8384
1513	-15.1966	1513	-4.52849
1514	-8.82419	1514	2.29582
1515	2.55067	1515	-5.48956
1516	-12.9386	1516	0.980438
1517	-12.1008	1517	-2.69746
1518	7.23292	1518	-8.82734
1519	-11.0094	1519	-7.14717
1520	0.0413657	1520	-19.9881
1521	-31.8211	1521	-0.453287
1522	-13.5362	1522	-13.2273
1523	-17.1924	1523	19.7434
1524	-32.4173	1524	-9.20491
1525	-29.6277	1525	-10.4455
1526	-38.4513	1526	2.60478
1527	-25.1475	1527	-12.6433
1528	-7.35005	1528	-9.90168
1529	-20.8999	1529	4.78021
1530	-11.7385	1530	13.8457
1531	-8.84056	1531	8.62111
1532	-21.3089	1532	5.55397
1533	-26.422	1533	-6.55697
1534	-0.738525	1534	9.76311
1535	-11.9791	1535	6.13503
1536	-7.28129	1536	8.97003
1537	2.12677	1537	-2.17572
1538	-9.93798	1538	-18.7398
1539	8.85022	1539	6.57235
1540	32.6859	1540	-5.76213
1541	-35.7985	1541	-8.14683
1542	-16.5263	1542	-11.2292
1543	-53.1906	1543	2.9256
1544	-17.5537	1544	-8.54334
1545	-34.5585	1545	12.1914
1546	-17.8544	1546	10.3571
1547	-29.4769	1547	4.99154
1548	-14.239	1548	0.338103
1549	-23.7296	1549	22.3274
1550	-22.4969	1550	8.07827
1551	-7.95842	1551	27.2194
1552	-19.8276	1552	9.57176
1553	-15.1151	1553	0.607572
1554	-13.4985	1554	0.147982
1555	-21.9564	1555	-11.2343
1556	-10.1147	1556	-11.9096
1557	-6.95132	1557	6.52871
1558	10.1461	1558	-2.28181
1559	-7.54601	1559	4.77931
1560	30.7543	1560	8.78507
1561	-11.0222	1561	7.01469
1562	-34.4752	1562	-4.86353
1563	-23.5765	1563	0.255505
1564	-19.4887	1564	2.34831
1565	-50.1452	1565	15.0337
1566	-43.5421	1566	-14.8689
1567	-13.6556	1567	3.01968
1568	-26.8042	1568	-3.15741
1569	-39.0793	1569	2.30307
1570	-22.8409	1570	5.03749
1571	-9.90487	1571	-8.25055
1572	-15.0839	1572	6.88485
1573	-25.822	1573	-4.7979
1574	5.89069	1574	-11.4901
1575	-23.1677	1575	-3.76611
1576	2.38329	1576	-9.52239
1577	-6.95732	1577	4.43292
1578	-7.50202	1578	2.71413
1579	17.9705	1579	-5.72351
1580	43.6275	1580	14.0526
1581	-17.7442	1581	3.15277
1582	-21.9012	1582	-12.1927
1583	-5.7423	1583	0.932022
1584	-9.73416	1584	11.5943
1585	4.16514	1585	7.09739
1586	-50.9154	1586	-1.3399
1587	-20.3379	1587	-0.586724
1588	-29.0738	1588	-5.25001
1589	-34.154	1589	3.01566
1590	-8.07641	1590	-7.29747
1591	-40.6373	1591	0.562192
1592	-19.4136	1592	-3.57561
1593	-12.4968	1593	-0.598544
1594	7.66314	1594	-11.8476
1595	-10.7446	1595	-5.683
1596	-10.1652	1596	14.4779
1597	-5.68422	1597	-3.72896
1598	24.3716	1598	-6.56537
1599	-6.27452	1599	-10.3184
1600	7.40136	1600	13.9488
1601	30.9976	1601	7.40532
1602	16.1052	1602	0.075077
1603	7.13262	1603	0.22109
1604	-12.4053	1604	4.08916
1605	5.98786	1605	-0.680417
1606	-12.2449	1606	-0.865313
1607	3.18434	1607	-8.66371
1608	-5.34253	1608	7.88759
1609	-11.2596	1609	2.76232
1610	-6.12097	1610	2.14343
1611	3.16488	1611	-2.4305
1612	-6.62521	1612	8.08549
1613	-10.6405	1613	-17.6198
1614	-9.65571	1614	-9.81667
1615	-29.3969	1615	-9.52764
1616	-6.946	1616	-13.7108
1617	-11.4159	1617	4.61159
1618	-0.0717784	1618	4.75436
1619	-6.15593	1619	11.2031
1620	10.4806	1620	2.67847
1621	-1.92007	1621	-8.61762
1622	8.57128	1622	9.09671
1623	-0.710217	1623	9.69694
1624	-13.7898	1624	-8.21109
1625	-7.42431	1625	-7.10486
1626	-13.9936	1626	-1.9341
1627	-9.28121	1627	-3.98221
1628	-19.5643	1628	-6.09958
1629	-8.73353	1629	-0.845468
1630	-0.990375	1630	10.8397
1631	-5.0512	1631	-14.374
1632	-15.6005	1632	-32.8092
1633	-5.3385	1633	11.532
1634	-10.1626	1634	4.70415
1635	-15.3519	1635	6.0664
1636	-0.278788	1636	-6.12796
1637	-5.61043	1637	9.1284
1638	-0.690457	1638	14.6724
1639	-15.8594	1639	-2.99358
1640	-14.5715	1640	-10.7633
1641	-0.734287	1641	-1.94314
1642	-2.79658	1642	9.87878
1643	-11.9006	1643	-9.56471
1644	-7.72104	1644	-7.33374
1645	-24.112	1645	2.06426
1646	-9.99159	1646	-2.47449
1647	0.146328	1647	3.80907
1648	-4.80572	1648	2.78833
1649	-9.85157	1649	5.36578
1650	6.22907	1650	-6.51012
1651	-10.5323	1651	3.99226
1652	-11.1239	1652	-8.64199
1653	-25.2892	1653	7.87206
1654	-5.11072	1654	-3.15448
1655	4.94055	1655	8.56727
1656	-7.98862	1656	12.1134
1657	-0.936997	1657	-7.76353
1658	7.65365	1658	-12.6938
1659	5.90946	1659	2.59836
1660	3.56566	1660	-20.7212
1661	-10.7311	1661	-8.08069
1662	-6.92857	1662	0.277687
1663	-3.98933	1663	-23.9977
1664	-1.09981	1664	0.265016
1665	-3.63967	1665	-3.37802
1666	-11.4238	1666	6.80265
1667	-11.0485	1667	2.23057
1668	-1.95379	1668	10.9607
1669	-9.40632	1669	-3.51329
1670	-15.8784	1670	-1.32541
1671	-0.00870488	1671	10.5401
1672	1.38033	1672	-8.15421
1673	-15.3923	1673	5.72044
1674	-2.07718	1674	-19.017
1675	-16.5998	1675	-19.5693
1676	-16.4122	1676	-0.235277
1677	-8.17497	1677	-15.6324
1678	10.7304	1678	13.6445
1679	6.6214	1679	-19.2488
1680	-2.9524	1680	4.20043
1681	-12.44	1681	-7.2725
1682	6.5186	1682	8.03746
1683	14.1029	1683	19.2112
1684	-7.19871	1684	18.187
1685	-3.75979	1685	8.26502
1686	-9.37638	1686	-10.0347
1687	-5.0826	1687	-1.36423
1688	-9.4493	1688	-10.3552
1689	0.341967	1689	-10.9308
1690	-0.0635372	1690	-0.986286
1691	-9.53518	1691	-1.33938
1692	-4.74583	1692	-11.7583
1693	-24.9647	1693	-9.85819
1694	-3.10319	1694	-18.6535
1695	0.607887	1695	8.16722
1696	-10.1048	1696	-15.5776
1697	-7.75054	1697	-9.23711
1698	10.3817	1698	15.9462
1699	-5.93205	1699	-7.30777
1700	1.41295	1700	-6.70109
1701	7.54597	1701	15.3299
1702	-2.21282	1702	4.76052
1703	-13.1496	1703	-10.7664
1704	-19.8932	1704	21.5631
1705	3.33838	1705	-15.2776
1706	-4.61759	1706	9.50631
1707	-5.16744	1707	0.0379973
1708	-13.8639	1708	-7.38795
1709	3.21878	1709	6.97997
1710	0.748303	1710	0.416007
1711	-8.01405	1711	-3.32951
1712	-9.90954	1712	7.53816
1713	-12.858	1713	-14.9796
1714	-11.536	1714	16.783
1715	-19.7406	1715	-12.7287
1716	-7.46358	1716	-8.63945
1717	0.795042	1717	-1.71952
1718	3.9926	1718	-8.64738
1719	15.8874	1719	1.77567
1720	10.6129	1720	-5.46047
1721	-0.720692	1721	-2.1989
1722	-12.1168	1722	-5.75473
1723	12.6796	1723	-4.74847
1724	-15.6957	1724	7.2043
1725	6.05573	1725	10.7225
1726	-6.56738	1726	12.7521
1727	14.5432	1727	-3.26206
1728	-9.29917	1728	-11.94
1729	-4.055	1729	2.60793
1730	9.10556	1730	8.0934
1731	-10.2063	1731	2.17229
1732	-2.47346	1732	-9.84043
1733	-6.82511	1733	-9.56414
1734	-13.8858	1734	11.4865
1735	-3.90517	1735	6.24862
1736	-5.39556	1736	-4.59072
1737	0.938356	1737	25.8355
1738	9.46675	1738	4.65365
1739	7.18941	1739	-14.168
1740	4.50751	1740	-7.73024
1741	0.15087	1741	0.649481
1742	6.43457	1742	18.3518
1743	-4.59251	1743	5.85359
1744	-18.588	1744	-4.38938
1745	-13.66	1745	-4.00057
1746	7.28289	1746	11.2163
1747	2.90456	1747	2.71956
1748	-7.5251	1748	-21.4134
1749	-2.78757	1749	3.90814
1750	-5.99306	1750	-2.51649
1751	-13.7497	1751	5.45748
1752	-1.87009	1752	10.209
1753	-25.5662	1753	-13.288
1754	-5.39228	1754	-6.62096
1755	-4.85672	1755	0.362538
1756	-6.108	1756	10.7062
1757	8.54789	1757	0.640297
1758	-0.451874	1758	7.68362
1759	13.4799	1759	-0.247334
1760	16.0648	1760	1.52613
1761	-2.83193	1761	-2.55211
1762	2.41049	1762	-8.79682
1763	0.542969	1763	-3.98327
1764	-14.1946	1764	5.50885
1765	-1.98415	1765	-8.50695
1766	-1.86976	1766	-5.43663
1767	83.4671	1767	12.4518
1768	-1.81274	1768	-3.53919
1769	-7.57487	1769	-11.1075
1770	-2.95155	1770	-3.02443
1771	-15.5878	1771	-8.9085
1772	-9.29336	1772	-5.01375
1773	0.14617	1773	8.63295
1774	-5.85632	1774	-8.4643
1775	-21.7362	1775	-9.94981
1776	4.59895	1776	0.971006
1777	2.07561	1777	-2.02623
1778	6.38387	1778	-3.3327
1779	13.5676	1779	6.71913
1780	9.5528	1780	-8.7984
1781	23.6636	1781	5.43387
1782	-18.3488	1782	-4.00321
1783	-5.52325	1783	-14.6774
1784	-4.31959	1784	-2.92691
1785	-1.53191	1785	-1.95819
1786	-18.9372	1786	-0.614492
1787	-4.16432	1787	9.31822
1788	8.03238	1788	-2.39878
1789	-2.79554	1789	-13.8011
1790	6.95301	1790	0.681558
1791	2.13382	1791	0.970703
1792	-0.861857	1792	-8.87114
1793	-13.654	1793	15.0761
1794	-5.41733	1794	10.2853
1795	-15.5959	1795	2.57395
1796	-11.24	1796	3.71798
1797	-19.4119	1797	-5.5286
1798	3.91773	1798	5.21115
1799	1.58953	1799	-9.17326
1800	8.28335	1800	-3.40745
1801	-11.8296	1801	-14.3777
1802	6.16702	1802	4.44526
1803	-13.1122	1803	5.03104
1804	-14.2464	1804	0.935897
1805	4.01653	1805	1.94453
1806	-0.407211	1806	0.207924
1807	-10.6164	1807	1.10056
1808	-3.61083	1808	2.06138
1809	-21.3401	1809	-8.34833
1810	-12.7	1810	31.5574
1811	3.48873	1811	2.37147
1812	-4.0015	1812	2.23559
1813	-4.68359	1813	-4.39609
1814	-3.81645	1814	-7.8609
1815	-17.304	1815	5.1035
1816	-7.23583	1816	8.58907
1817	-8.79857	1817	-2.15013
1818	3.87918	1818	-6.50129
1819	7.80539	1819	8.82967
1820	5.08959	1820	5.54096
1821	-7.58315	1821	14.8152
1822	-15.7624	1822	-2.61377
1823	-19.0694	1823	1.70415
1824	-22.4852	1824	17.9664
1825	-5.65822	1825	4.47937
1826	-6.40747	1826	5.33939
1827	12.6235	1827	-10.9354
1828	16.7473	1828	1.93233
1829	8.79379	1829	12.2683
1830	4.02077	1830	10.7581
1831	-1.86223	1831	8.78418
1832	-5.37567	1832	1.44593
1833	-7.52241	1833	7.79654
1834	-3.78842	1834	18.6991
1835	-0.629786	1835	-5.58235
1836	5.97145	1836	-13.2345
1837	10.9598	1837	13.255
1838	2.28645	1838	-3.10997
1839	4.03074	1839	-4.63783
1840	-13.5778	1840	1.51635
1841	-3.41132	1841	12.3564
1842	-0.848515	1842	-18.4517
1843	-7.15108	1843	-18.6122
1844	-13.9566	1844	-2.59646
1845	-2.44501	1845	7.3675
1846	-23.6065	1846	-8.91062
1847	1.84065	1847	-8.24296
1848	5.26346	1848	-4.21771
1849	-5.12315	1849	12.3249
1850	-8.80665	1850	-7.16525
1851	4.67825	1851	-6.50045
1852	4.87791	1852	6.5812
1853	-5.74224	1853	-11.2731
1854	-1.65394	1854	0.806936
1855	-8.2612	1855	1.13246
1856	10.351	1856	10.5182
1857	-5.85773	1857	3.2656
1858	4.73707	1858	2.29087
1859	-21.8053	1859	0.801303
1860	17.9576	1860	4.89776
1861	-41.176	1861	1.52835
1862	21.8846	1862	-11.2437
1863	-106.888	1863	3.42284
1864	-36.0517	1864	-1.40546
1865	30.0343	1865	3.11215
1866	-23.6556	1866	-6.60689
1867	2.39851	1867	6.83892
1868	3.55965	1868	2.8369
1869	9.22541	1869	2.0345
1870	0.00649177	1870	-0.231646
1871	8.65346	1871	-1.26091
1872	4.05981	1872	-1.99596
1873	-1.63933	1873	-0.973049
1874	-5.53646	1874	-11.2472
1875	-23.3435	1875	3.59861
1876	-8.93929	1876	17.955
1877	-14.3906	1877	-1.04675
1878	-0.0138477	1878	-3.05389
1879	-2.95737	1879	0.190585
1880	-12.9691	1880	-15.6263
1881	-2.21355	1881	14.0031
1882	-8.8989	1882	-14.2177
1883	-19.6788	1883	-2.14544
1884	-21.4447	1884	-9.37129
1885	-22.7548	1885	-8.60077
1886	-11.9533	1886	-9.1836
1887	-0.792966	1887	0.158189
1888	14.6831	1888	-4.29993
1889	13.419	1889	2.61565
1890	4.22375	1890	5.8476
1891	1.82375	1891	9.83538
1892	1.50555	1892	-3.9821
1893	3.06444	1893	-1.84285
1894	-12.0006	1894	0.572122
1895	-7.99479	1895	-10.1243
1896	4.85046	1896	2.41818
1897	-2.41831	1897	6.15287
1898	-5.7556	1898	-2.96983
1899	-7.22349	1899	9.24465
1900	-11.6713	1900	10.7125
1901	10.9652	1901	1.18775
1902	-9.54999	1902	-5.04723
1903	10.5075	1903	3.82078
1904	3.74114	1904	10.4361
1905	-5.14987	1905	-12.1078
1906	2.60467	1906	-5.55359
1907	5.91822	1907	-3.53618
1908	1.3234	1908	15.6768
1909	0.605116	1909	-1.58356
1910	7.38797	1910	-6.20468
1911	12.8964	1911	-5.72754
1912	-0.797677	1912	-10.6707
1913	1.68855	1913	-7.88008
1914	-1.4777	1914	4.0668
1915	-17.7789	1915	3.05083
1916	-13.2107	1916	-3.93635
1917	7.40194	1917	-8.171
1918	4.55448	1918	3.40868
1919	10.1662	1919	-3.27744
1920	12.954	1920	2.45301
1921	-13.9806	1921	-6.52261
1922	6.25519	1922	-3.28541
1923	-4.49863	1923	-9.6205
1924	-3.54121	1924	-4.46711
1925	-7.19449	1925	-28.3879
1926	76.4731	1926	-25.6048
1927	-11.2381	1927	-30.1117
1928	-47.7785	1928	-9.55876
1929	-35.8214	1929	-15.344
1930	-54.1387	1930	-17.0918
1931	-24.6766	1931	-7.87589
1932	-25.5169	1932	-8.4896
1933	4.36681	1933	-17.8208
1934	-29.7472	1934	-18.2102
1935	-15.9072	1935	-13.1248
1936	-19.6804	1936	-6.24024
1937	-9.74021	1937	-3.3699
1938	5.48773	1938	-13.0414
1939	-11.5703	1939	-24.7251
1940	-0.276387	1940	-15.6649
1941	-10.1996	1941	-19.3335
1942	-0.814132	1942	-25.6288
1943	-10.4751	1943	-22.4351
1944	-11.9387	1944	-28.054
1945	-5.86731	1945	-16.86
1946	-22.3381	1946	-18.7055
1947	3.89419	1947	-16.3223
1948	-9.26061	1948	-11.9896
1949	-44.5057	1949	-4.4206
1950	-32.292	1950	-11.5023
1951	-10.5346	1951	1.60093
1952	-3.09851	1952	-20.5116
1953	-12.4195	1953	4.60821
1954	-19.2754	1954	-15.8756
1955	1.41501	1955	-5.31817
1956	-1.08451	1956	1.53989
1957	-17.2761	1957	-19.5064
1958	-5.69539	1958	-3.60461
1959	1.47562	1959	-5.40425
1960	-1.34712	1960	-15.0117
1961	-27.0069	1961	-4.73732
1962	-20.8264	1962	-27.1013
1963	-19.3708	1963	-17.2308
1964	-19.4876	1964	-4.75839
1965	-12.5993	1965	-1.17377
1966	-37.7888	1966	-29.2886
1967	-17.5583	1967	-5.25922
1968	-28.3618	1968	-7.65987
1969	-23.7272	1969	-13.1892
1970	-18.5768	1970	-8.06807
1971	-22.9067	1971	8.36451
1972	-15.1683	1972	1.64699
1973	-9.64716	1973	-16.2878
1974	-20.2564	1974	-18.7093
1975	-5.07192	1975	-17.9358
1976	-21.5588	1976	-7.93224
1977	-10.8134	1977	-22.9256
1978	-5.41306	1978	-24.2566
1979	5.46439	1979	-19.2016
1980	18.0914	1980	-9.65299
1981	-37.899	1981	-3.42006
1982	-8.63404	1982	24.3792
1983	-14.4264	1983	-25.4792
1984	-21.8128	1984	0.408618
1985	-24.1324	1985	14.3688
1986	-45.6721	1986	-3.03439
1987	-18.5617	1987	-5.89088
1988	-38.6148	1988	9.75744
1989	-17.3473	1989	-6.20754
1990	-11.3187	1990	-7.37675
1991	-12.8225	1991	-0.753421
1992	-16.5792	1992	-10.7951
1993	-2.89889	1993	-3.77837
1994	-8.39467	1994	-3.59233
1995	-4.06223	1995	0.682544
[truncated: 17,845 more rows]

## Sheet: Fig. 2e
The source data for Fig. 2e.
NPD12704 (mg/ml)	Inhibition (%)
	Experiment 1	Experiment 2
0.15625	-8.3	3.7
0.6255	-11.8	6.5
2.5	13.8	9.2
10	43.9	47.4
40	75.2	79.2
160	96	90.7

## Sheet: Fig. 4b
The source data for Fig. 4b.
SAM area of clv1-101 (mm2)				SAM area of WT (mm2)		SAM area of bam1-4 (mm2)
Control	NPD12704 10 mM	NPD12704 30 mM	NPD12704 100 mM	Control	NPD12704 100 mM	Control	NPD12704 100 mM
923.16	1486.33	871.532	2221.72	156.586	160.339	294.614	127.812
911.48	1121.71	1120.28	1823.52	105.085	140.114	85.903	166.177
743.469	1068.69	1221.01	2255.3	73.393	257.084	105.711	80.691
995.036	1284.68	2188.56	2290.1	226.225	241.238	125.936	117.387
898.677	2091.51	1593.41	2128.57	179.938	143.45	70.682	280.853
488.983	1512.74	1480.81	2020.88	149.288	48.79	176.81	92.575
1040.41	1686.15	1480.19	3543.25	134.067	98.205	237.693	193.491
1120.15	1065.82	857.611	3131.95	145.535	183.065	100.081	138.863
541.318	904.699	1675.5	1832.53	139.28	205.792	119.681	159.088
745.491				84.861	127.812	218.094	197.244
493.026				427.222	283.981	102.166	159.296
754.026				99.456	125.936	157.211	113.425
692.931				129.063		127.604	38.99
693.156				93.201			72.559
940.904							161.381

## Sheet: Fig. 4d
The source data for Fig. 4d.
Divergence angle (º)
Control	+NPD12704
124.636	162.051
135.947	119.24
163.954	178.729
129.399	115.615
133.149	112.506
141.369	71.113
129.289	114.928
144.915	99.643
146.804	170.575
138.871	169.924
159.53	70.746
118.541	173.87
153.364	76.929
137.619	164.089
123.233	74.182
115.788	176.21
159.526	149.951
134.355	133.308
154.19	179.001
126.376	111.34
110.894	108.435
178.619	134.263
84.56	148.377
151.82	153.679
162.94	93.77
156.801	164.382
126.975	100.71
173.18	152.186
140.465	162.903
170.092	96.206
61.46	166.188
140.678	129.229
129.482	135.028
157.974	104.011
135	168.987
144.471	126.518
131.97	110.796
126.583	142.45
153.06	178.772
130.564	94.494
117.836	133.978
173.812	159.7
133.172	99.684
146.427	154.885
125.132	104.79
128.109	160.156
148.976	84.334
146.432	151.185
141.797	90.785
154.71	163.61
73.926	167.634
171.069	136.364
138.026	145.712
123.246	142.841
175.498	119.948
120.887	154.545
131.784	134.514
157.134	136.813
157.84	146.954
128.937	133.389
150.062	158.485
126.802	129.298
173.587	158.49
104.919	118.381
112.2	177.631
85.272	122.435
109.674	114.166
91.368	158.61
167.357	144.018
157.38	143.556
101.184	158.331
172.232	128.182
121.125	148.067
151.174	148.464
145.313	152.155
141.806	161.321
132.019	158.392
161.048	118.369
124.571	148.197
154.922	156.983
145.844	153.093
133.811	166.22
128.61	106.538
140.448	179.896
122.567	118.304
152.856	164.375
154.516	106.957
162.682	170.05
86.602	98.515
175.697	147.804
117.323	175.333
108.718	121.649
86.15	142.968
107.643	177.817
85.451	92.486
128.6	136.589
	175.337
	92.871
	127.015
	102.21
	170.877
	128.616
	140.62
	135.544
	150.053

## Sheet: Fig. 4e
The source data for Fig. 4e.
Leaf number of clv1-101		Leaf number of WT
Control	+NPD12704	Control	+NPD12704
14	14	9	8
13	15	9	9
14	16	9	9
15	16	9	11
12	16	10	9
12	16	9	9
14	15	9	9
14	14	8	9
14	16	9	10
15	17
11	14
14	14

## Sheet: Fig. 5b
The source data for Fig. 5b.
Root length of WT				Root length of bam1-4
Control	+CLV3	+NPD12704	+CLV3+NPD12704	Control	+CLV3
53.517	18.483	51.383	49.363	37.403	47.546
44.8	31.11	47.094	47.698	41.204	45.925
52.973	37.363	54.311	52.169	51.807	53.464
48.889	21.985	48.359	50.259	48.773	40.426
46.527	20.579	53.411	44.809	53.606	45.769
43.534	22.399	46.088	52.773	48.18	36.936
	19.245	51.199	44.847	51.161	47.378
		50.944	54.09
		46.804
		39.405
